# Supplementary material for: Evaluation of Deep Eutectic Solvents for Cryopreservation of the Fish Pathogen Saprolegnia parasitica
Source: Methods Protoc. 2026 Jun 1;9(3):85. doi: 10.3390/mps9030085 (PMC13304509; doi:10.3390/mps9030085)
Supplement: Supplementary file 1 [file mps-09-00085-s001.zip]

Archive with 2 entries (2 files):
- Dataset S1.xlsx
- Dataset S2.xlsx
