# Supplementary material for: Evaluation of Deep Eutectic Solvents for Cryopreservation of the Fish Pathogen Saprolegnia parasitica
Source: Methods Protoc. 2026 Jun 1;9(3):85. doi: 10.3390/mps9030085 (PMC13304509; doi:10.3390/mps9030085)
Supplement: Supplementary file 1 [file mps-09-00085-s001.zip › Dataset S1.xlsx]

## Sheet: README
Dataset structure:
Each sheet corresponds to a specific experiment performed in this study. This dataset contains the raw measurements used to generate the figures and statistical analyses presented in the manuscript.
Description of sheets:
two_component_DESs – mycelial radius measurements used to evaluate the effect of two-component DESs compared with glycerol on mycelial growth
multicomponent_DESs – mycelial radius measurements used to evaluate the effect of multicomponent DESs compared with glycerol on mycelial growth
freezing_method – mycelial radius measurements used to compare the effect of direct and controlled-rate freezing on mycelial growth
pre-incubation_duration – mycelial radius measurements used to evaluate the effect of pre-incubation time before freezing on mycelial growth
storage_duration – mycelial radius measurements used to evaluate the effect of storage duration on mycelial growth
Data description:
Values represent mycelial colony radius measured in centimeters.
Replicates 1–5 correspond to biological replicates, and letters (a, b) indicate technical replicate measurements.
Values equal to 0 indicate absence of mycelial growth after incubation.
Day of growth indicates the number of incubation days after treatment when the mycelial radius was measured.
Relation to figures in the manuscript
Figure 1 – data available in sheet: two_component_DESs
Figure 2 – data available in sheet: multicomponent_DESs
Figure 3 – data available in sheet: freezing_method
Figure 4 – data available in sheet: pre-incubation_duration
Figure 5 – data available in sheet: storage_duration

## Sheet: two_component_DESs
day of growth	cryoprotectant	replicate 1a	replicate 1b	replicate 2a	replicate 2b	replicate 3a	replicate 3b
4	Pro:Gly	0.8	0.7	1.6	1	1.3	1.3
4	Sar:Gly	0	0	0	0	0	0
4	Ect:Gly	/	/	0.9	0.4	0.1	0.2
4	Bet:Gly	0	0.6	0.2	0.5	0.4	0.3
4	DMSP:Gly	/	/	0	0	0	0
4	Treh:Gly	1.5	1.6	1.9	1.6	1.9	2.1
4	Gly	1.5	1.3	1.8	1.9	1.4	1.3
5	Pro:Gly	1.5	1.7	2.3	1.8	2	2.3
5	Sar:Gly	0	0	0	0	0	0
5	Ect:Gly	/	/	1.2	1.6	0.4	0.2
5	Bet:Gly	0.5	1.2	1	0.5	1.1	1
5	DMSP:Gly	/	/	0	0	0	0
5	Treh:Gly	2.3	2.4	2.6	2.9	2.8	3.1
5	Gly	2.3	2.5	2.6	2.8	2.3	2.3
6	Pro:Gly	2.5	2.4	2.7	3.2	2.8	3
6	Sar:Gly	0	0	0	0	0	0
6	Ect:Gly	/	/	2.5	1.9	1.1	1.6
6	Bet:Gly	1.3	2	1.4	1.6	2	1.9
6	DMSP:Gly	/	/	0	0	0	0
6	Treh:Gly	3	3.2	3.3	3.6	3.6	3.6
6	Gly	3.1	3	3.5	3.4	3	3

## Sheet: multicomponent_DESs
day of growth	cryoprotectant	replicate 1a	replicate 1b	replicate 2a	replicate 2b	replicate 3a	replicate 3b
5	B:Gly:Ect	1.9	0.6	0	0	0	0
5	B:Gly:Treh	0	0	0	0	0	0
5	B:Gly:Suc	0	0	0	0	0.5	0.25
5	Pro:Fru:Gly	0	0	0	0	0	0
5	B:Suc:Pro	0	0	0	0	1.4	1.2
5	B:GPC:Sor:Tau:U	0.7	1.3	0.2	0.3	0	0
6	B:Gly:Ect	1.9	1.5	0	0	0	0
6	B:Gly:Treh	1.4	1.6	0.8	0.8	0	0
6	B:Gly:Suc	0	0	0	0	1.4	1.15
6	Pro:Fru:Gly	0	0	0	0	0	0
6	B:Suc:Pro	0	0	0	0	2.5	2
6	B:GPC:Sor:Tau:U	2.4	1.5	1.1	1.1	0.5	0.1
7	B:Gly:Ect	3.75	2.45	0	0	0	0
7	B:Gly:Treh	2.35	2.85	1.1	1.75	0	0
7	B:Gly:Suc	1.8	1.4	0	0	2.3	2.1
7	Pro:Fru:Gly	0	0	0	0	0	0
7	B:Suc:Pro	0	0	0	0	3.3	2.95
7	B:GPC:Sor:Tau:U	3	2.5	2	1.9	1	1.4

## Sheet: freezing_method
day of growth	cryoprotectant	freezing method	replicate 1a	replicate 1b	replicate 2a	replicate 2b	replicate 3a	replicate 3b	replicate 4a	replicate 4b	replicate 5a	replicate 5b
4	Gly	direct freezing	1.4	1.6	1.6	1.8	1.7	1.9	1.8	1.9	2	1.9
4	Gly	controlled-rate freezing	2.2	2	2.2	1.9	2	1.8	1.7	1.6	1.5	1.5
4	Gly:Treh	direct freezing	2.2	2.5	2	2.2	1.9	1.9	2.2	2.2	2	2
4	Gly:Treh	controlled-rate freezing	2.3	2.3	2.5	2.2	2.2	2.1	2.3	2.2	1.9	2.4
5	Gly	direct freezing	2.4	2.5	2.3	2.5	2.6	2.6	2.8	2.7	2.7	3
5	Gly	controlled-rate freezing	3.1	2.8	3	2.6	2.6	3	2.5	2.5	2.3	2.3
5	Gly:Treh	direct freezing	3.2	3.2	3.1	3.2	2.7	2.9	2.9	3.2	3	2.9
5	Gly:Treh	controlled-rate freezing	3	3.1	3	2.9	3	3.1	3.1	3.1	2.6	3.4
6	Gly	direct freezing	3.2	3.4	3.3	3.5	3.5	3.7	3.5	3.5	3.8	3.8
6	Gly	controlled-rate freezing	4	4	3.9	4.1	3.8	3.9	3.9	4.1	3.9	3.9
6	Gly:Treh	direct freezing	3.6	4	3.4	3.5	3.4	3.7	3.5	3.5	3.3	3.2
6	Gly:Treh	controlled-rate freezing	4	4	4	4	4	4	4	4	3.9	4.1

## Sheet: pre-incubation_duration
day of growth	cryoprotectant	time of pre-incubation	replicate 1a	replicate 1b	replicate 2a	replicate 2b	replicate 3a	replicate 3b	replicate 4a	replicate 4b	replicate 5a	replicate 5b
4	Gly	30 min	1.4	1.4	1.7	1.6	1.5	1.8	2	1.9	2	2.1
4	Gly	1 h	1.3	1.4	1	1	1.3	1.2	1.2	1.6	1.2	1.4
4	Gly	3 h	1.2	1.2	0.8	1	0.8	0.9	1.4	1.4	1.1	1
4	Gly:Treh	30 min	1.7	1.8	1.6	1.8	1.3	1.6	1.5	1.7	1.4	1.4
4	Gly:Treh	1 h	1.1	1.4	1.1	1.3	1.3	1.3	1.3	1.3	1	1.1
4	Gly:Treh	3 h	1.4	1.2	1.2	1.6	1.5	1.3	0.9	1	1	1.3
5	Gly	30 min	2.5	2.4	2.9	2.7	2.9	2.5	2.8	2.8	3.2	3
5	Gly	1 h	2.1	2.2	1.8	1.7	2.1	2	2.3	2.4	2.2	1.9
5	Gly	3 h	2.4	2.3	1.8	1.7	2	2	2.5	2.3	2.1	2
5	Gly:Treh	30 min	2.5	2.8	2.6	2.8	2.4	2.3	2.5	2.5	2.5	2.5
5	Gly:Treh	1 h	2.3	2.3	2	2.2	2.1	2.2	2.1	2.2	2.4	2
5	Gly:Treh	3 h	2.5	2.2	2.2	2.4	2.4	2.3	1.8	2.3	2	2
6	Gly	30 min	3.3	3.3	3.6	3.4	3.8	3.4	3.8	3.6	3.9	4
6	Gly	1 h	3	3	2.5	2.5	3	2.8	3	3.2	3	2.8
6	Gly	3 h	3.1	3	2.5	2.5	2.7	2.7	3.2	3	2.9	2.8
6	Gly:Treh	30 min	3.7	3.7	3.3	3.5	3	3	3.4	3.3	3.3	3.3
6	Gly:Treh	1 h	3.3	3.1	2.8	2.8	3.2	3	3	3	3.2	2.8
6	Gly:Treh	3 h	3.3	3	2.9	3.2	3.3	3	2.8	2.9	3	2.8

## Sheet: storage_duration
day of growth	cryoprotectant	time of storage	replicate 1a	replicate 1b	replicate 2a	replicate 2b	replicate 3a	replicate 3b	replicate 4a	replicate 4b	replicate 5a	replicate 5b
4	Gly	7 days	2.3	2.5	2.6	2.3	2.5	2.3	2.1	2.1	2	1.9
4	Gly	32 days	1.5	1.7	1.8	1.7	1.9	2.3	1.8	1.9	2	2.4
4	Gly:Treh	7 days	2.8	3	2.5	2.5	2.4	2.3	2.6	2.3	1.9	2
4	Gly:Treh	32 days	1	1.5	1.5	1.5	2	1.9	1.6	1.6	2.2	1.8
5	Gly	7 days	3.2	3.5	3.4	3.5	3.3	3.5	3	3	3	2.7
5	Gly	32 days	2.3	2.6	2.7	2.5	2.8	3	2.4	2.7	2.8	3.2
5	Gly:Treh	7 days	3.7	4	3.5	3.6	3.3	3.2	3.8	3.3	2.9	3.1
5	Gly:Treh	32 days	1.7	2.1	2.3	2.2	2.2	2.6	2.2	2.4	3	2.6
