# Supplementary material for: Evaluation of Deep Eutectic Solvents for Cryopreservation of the Fish Pathogen Saprolegnia parasitica
Source: Methods Protoc. 2026 Jun 1;9(3):85. doi: 10.3390/mps9030085 (PMC13304509; doi:10.3390/mps9030085)
Supplement: Supplementary file 1 [file mps-09-00085-s001.zip › Dataset S2.xlsx]

## Sheet: README
Dataset structure:
This dataset contains the statistical outputs used to support the analyses presented in the manuscript. Each sheet corresponds either to an overall Kruskal-Wallis test, group-level descriptive statistics, or Dunn's post hoc pairwise comparisons with Holm correction.
Description of sheets:
overview – summary of the Kruskal-Wallis test results for Experiments 1–4, including the test statistic (H) and p-value
Exp1_summary – group-level descriptive statistics for Experiment 1: selection of optimal DES compared to glycerol
Exp1_Dunn – Dunn's post hoc pairwise comparison matrix with Holm-adjusted p-values for Experiment 1
Exp2_summary – group-level descriptive statistics for Experiment 2: effect of freezing method
Exp2_Dunn – Dunn's post hoc pairwise comparison matrix with Holm-adjusted p-values for Experiment 2
Exp3_summary – group-level descriptive statistics for Experiment 3: effect of pre-incubation duration
Exp3_Dunn – Dunn's post hoc pairwise comparison matrix with Holm-adjusted p-values for Experiment 3
Exp4_summary – group-level descriptive statistics for Experiment 4: effect of storage duration
Exp4_Dunn – Dunn's post hoc pairwise comparison matrix with Holm-adjusted p-values for Experiment 4
Data description:
All statistical analyses were performed using biological replicate means. For each biological replicate, two technical measurements of mycelial radius were averaged prior to statistical analysis.
The Kruskal-Wallis test was used to assess overall differences among treatment groups.
When the overall Kruskal-Wallis test was significant, Dunn's post hoc test with Holm correction was used for pairwise comparisons.
In summary sheets, n indicates the number of biological replicates included in the analysis; mean, standard deviation (sd), median, minimum (min), and maximum (max) refer to mycelial radius values expressed in centimeters.
In Dunn sheets, values represent Holm-adjusted p-values for pairwise comparisons between treatment groups.
A value of 1 indicates no statistically significant difference after Holm correction.
Statistical significance was set at p < 0.05.
Relation to manuscript:
The statistical outputs in this dataset correspond to the analyses reported in the Results section and support Figures 1–5 of the manuscript.
Experiment 1 – statistical output for data shown in Figures 1 and 2
Experiment 2 – statistical output for data shown in Figure 3
Experiment 3 – statistical output for data shown in Figure 4
Experiment 4 – statistical output for data shown in Figure 5

## Sheet: overview
Experiment	Kruskal_Wallis_H	p_value
Exp1	29.5222	0.00329368
Exp2	15.5818	0.00138127
Exp3	17.9098	0.00306158
Exp4	14.6207	0.00217125

## Sheet: Exp1_summary
Group	n	mean	sd	median	min	max
B:GPC:Sor:Tau:U	3	1.11667	0.825126	1.1	0.3	1.95
B:Gly:Ect	3	0.566667	0.981495	0	0	1.7
B:Gly:Suc	3	0.425	0.736122	0	0	1.275
B:Gly:Treh	3	0.766667	0.750555	0.8	0	1.5
B:Suc:Pro	3	0.75	1.29904	0	0	2.25
Bet:Gly	3	1.7	0.229129	1.65	1.5	1.95
DMSP:Gly	2	0	0	0	0	0
Ect:Gly	2	1.775	0.601041	1.775	1.35	2.2
Gly	3	3.16667	0.246644	3.05	3	3.45
Gly:Treh	3	3.38333	0.25658	3.45	3.1	3.6
Pro:Fru:Gly	3	0	0	0	0	0
Pro:Gly	3	2.76667	0.275379	2.9	2.45	2.95
Sar:Gly	3	0	0	0	0	0

## Sheet: Exp1_Dunn
	B:GPC:Sor:Tau:U	B:Gly:Ect	B:Gly:Suc	B:Gly:Treh	B:Suc:Pro	Bet:Gly	DMSP:Gly	Ect:Gly	Gly	Gly:Treh	Pro:Fru:Gly	Pro:Gly	Sar:Gly
B:GPC:Sor:Tau:U	1	1	1	1	1	1	1	1	1	1	1	1	1
B:Gly:Ect	1	1	1	1	1	1	1	1	1	0.669208	1	1	1
B:Gly:Suc	1	1	1	1	1	1	1	1	0.717561	0.383074	1	1	1
B:Gly:Treh	1	1	1	1	1	1	1	1	1	1	1	1	1
B:Suc:Pro	1	1	1	1	1	1	1	1	1	0.983883	1	1	1
Bet:Gly	1	1	1	1	1	1	1	1	1	1	1	1	1
DMSP:Gly	1	1	1	1	1	1	1	1	0.543976	0.293495	1	1	1
Ect:Gly	1	1	1	1	1	1	1	1	1	1	1	1	1
Gly	1	1	0.717561	1	1	1	0.543976	1	1	1	0.214371	1	0.214371
Gly:Treh	1	0.669208	0.383074	1	0.983883	1	0.293495	1	1	1	0.0996824	1	0.0996824
Pro:Fru:Gly	1	1	1	1	1	1	1	1	0.214371	0.0996824	1	0.698232	1
Pro:Gly	1	1	1	1	1	1	1	1	1	1	0.698232	1	0.698232
Sar:Gly	1	1	1	1	1	1	1	1	0.214371	0.0996824	1	0.698232	1

## Sheet: Exp2_summary
Group	n	mean	sd	median	min	max
GlyTreh_MrFrosty	5	4	0	4	4	4
GlyTreh_direct	5	3.51	0.198116	3.5	3.25	3.8
Gly_MrFrosty	5	3.95	0.0707107	4	3.85	4
Gly_direct	5	3.52	0.192354	3.5	3.3	3.8

## Sheet: Exp2_Dunn
	GlyTreh_MrFrosty	GlyTreh_direct	Gly_MrFrosty	Gly_direct
GlyTreh_MrFrosty	1	0.0129545	1	0.0129698
GlyTreh_direct	0.0129545	1	0.0476481	1
Gly_MrFrosty	1	0.0476481	1	0.0476481
Gly_direct	0.0129698	1	0.0476481	1

## Sheet: Exp3_summary
Group	n	mean	sd	median	min	max
GlyTreh_1h	5	3.02	0.148324	3	2.8	3.2
GlyTreh_30min	5	3.35	0.25	3.35	3	3.7
GlyTreh_3h	5	3.02	0.139642	3.05	2.85	3.15
Gly_1h	5	2.88	0.228035	2.9	2.5	3.1
Gly_30min	5	3.61	0.240832	3.6	3.3	3.95
Gly_3h	5	2.84	0.248495	2.85	2.5	3.1

## Sheet: Exp3_Dunn
	GlyTreh_1h	GlyTreh_30min	GlyTreh_3h	Gly_1h	Gly_30min	Gly_3h
GlyTreh_1h	1	0.84575	1	1	0.155376	1
GlyTreh_30min	0.84575	1	0.87188	0.183175	1	0.152036
GlyTreh_3h	1	0.87188	1	1	0.173963	1
Gly_1h	1	0.183175	1	1	0.0213763	1
Gly_30min	0.155376	1	0.173963	0.0213763	1	0.012952
Gly_3h	1	0.152036	1	1	0.012952	1

## Sheet: Exp4_summary
Group	n	mean	sd	median	min	max
GlyTreh_32d	5	2.33	0.323265	2.3	1.9	2.8
GlyTreh_7d	5	3.44	0.324808	3.55	3	3.85
Gly_32d	5	2.7	0.237171	2.6	2.45	3
Gly_7d	5	3.21	0.267862	3.35	2.85	3.45

## Sheet: Exp4_Dunn
	GlyTreh_32d	GlyTreh_7d	Gly_32d	Gly_7d
GlyTreh_32d	1	0.00299788	0.477461	0.0315518
GlyTreh_7d	0.00299788	1	0.0851651	0.477461
Gly_32d	0.477461	0.0851651	1	0.361243
Gly_7d	0.0315518	0.477461	0.361243	1
